# Supplementary material for: Alagille Syndrome Mimicking Biliary Atresia in Early Infancy
Source: PLoS One. 2015 Nov 30;10(11):e0143939. doi: 10.1371/journal.pone.0143939 (PMC4664419; doi:10.1371/journal.pone.0143939)
Supplement: S2 Table — (XLSX) [file pone.0143939.s002.xlsx]

## Sheet: List1
S2 Table: Common variants detected in protein coding regions and splice sites of JAG1 in patients with biliary atresia and Alagille syndrome.
Patient No.	Diagnosis	c.267G>A (p.Gly89Gly) rs1051415	c.588C>T (p.Cys196Cys) rs1801138	c.744A>G (p.Pro248Pro) rs10485741	c.765C>T (p.Tyr255Tyr) rs1131695	c.909C>T (p.His303His) rs139574260	c.924C>T (p.Asn308Asn) rs45575136	c.2214A>C (p.Thr738Thr) rs1801140	c.2612C>G (p.Pro871Arg) rs35761929	c.3417T>C (p.Tyr1139Tyr) rs1051419	c.3528C>T (p.Tyr1176Tyr) rs1051421
1	AGS with BA
2	AGS with BA		hetero							hetero	hetero
3	AGS with BA				hetero
4	AGS with BA
5	AGS with BA
6	AGS without BA				hetero
7	AGS without BA
8	AGS without BA
9	AGS without BA
10	BA				hetero					homo
11	BA			hetero	hetero			hetero	hetero	homo
12	BA				hetero					hetero	hetero
13	BA	hetero		hetero	hetero			hetero	hetero	homo	hetero
14	BA			hetero		hetero		hetero	hetero	homo	hetero
15	BA	hetero		hetero				homo	homo	homo
16	BA				hetero					hetero
17	BA				homo					homo
18	BA				homo					homo	hetero
19	BA			hetero					hetero
20	BA				hetero					homo	homo
21	BA
22	BA				hetero					hetero
23	BA				hetero					homo	hetero
24	BA	hetero
25	BA	hetero		hetero	hetero				hetero	homo	hetero
26	BA				homo					hetero	hetero
27	BA				hetero					hetero	hetero
28	BA
29	BA	hetero					hetero			hetero	hetero
30	BA				hetero			hetero		homo	hetero
31	BA	hetero		hetero	hetero		hetero	hetero		homo	hetero
32	BA
33	BA				hetero
34	BA				hetero					hetero
35	BA				homo					hetero	homo
36	BA
37	BA									homo	homo
38	BA				hetero					hetero
39	BA									homo	hetero
40	BA				homo
41	BA									hetero
42	BA				homo					hetero
43	BA									homo
44	BA				hetero					hetero	hetero
45	BA				hetero					hetero	hetero
46	BA				hetero					hetero
47	BA									hetero	hetero
48	BA				homo					homo	hetero
49	BA				hetero					hetero	hetero
50	BA				hetero					homo	hetero
51	BA									hetero
52	BA
53	BA				hetero					homo	hetero
54	BA				hetero					hetero	hetero
55	BA									hetero	hetero
56	BA									hetero	hetero
57	BA	hetero		hetero				homo	homo	homo
58	BA				hetero					hetero	hetero
59	BA				hetero					hetero	hetero
60	BA			hetero			hetero			homo
61	BA				hetero
62	BA				hetero
63	BA				homo					hetero
64	BA				hetero			homo	hetero	homo	hetero
65	BA				hetero					homo	homo
66	BA				homo					hetero	homo
67	BA
68	BA	hetero		hetero	hetero					homo	hetero
69	BA	hetero		hetero				hetero	hetero	hetero
70	BA				hetero					homo	hetero
71	BA			hetero				hetero	hetero	hetero	hetero
72	BA				hetero					homo	hetero
73	BA				homo
74	BA	hetero		hetero
75	BA	hetero		hetero				hetero	hetero	homo	homo
76	BA	hetero		hetero	homo	hetero
AGS, Alagille syndrome; BA, biliary atresia; hetero means heterozygote, homo means homozygote
