# Supplementary material for: Alagille Syndrome Mimicking Biliary Atresia in Early Infancy
Source: PLoS One. 2015 Nov 30;10(11):e0143939. doi: 10.1371/journal.pone.0143939 (PMC4664419; doi:10.1371/journal.pone.0143939)
Supplement: S3 Table — (XLSX) [file pone.0143939.s003.xlsx]

## Sheet: List1
S3 Table: Population frequency data and pathogenicity predictions for mutations found in our study and for those reported by Kohsaka et al. (ref. 4).
Mutation	HGMD acc.	dbSNP acc.	MAF	1000Genomes	ExAC	ESP (EA+AA)	PredictSNP	MAPP	PhD-SNP	PolyPhen-1	PolyPhen-2	SIFT	SNAP
Mutations found in the present study
L110Pfs*50	-	-	-	0	0	0
C293*	-	-	-	0	0	0
Y320*	CM124879	-	-	0	0	0
C438Sfs*10	-	-	-	0	0	0
C633*	-	-	-	0	0	0
L134P	-	-	-	0	0	0	0.87	0.66	0.88	0.74	0.81	0.79	0.62
D684Tfs*59	-	-	-	0	0	0
D684Tfs*59	-	-	-	0	0	0
P972Rfs*10	-	-	-	0	0	0
Mutations reported by Kohsaka et al. (ref. 4)
V45L	CM023735	rs183974372	0.0022	0/11/2493	0/1/42871	0	0.83	0.75	0.72	0.67	0.76	0.78	0.55
N53D	CM023736	-	-	0	0	0	0.83	-	0.72	0.67	0.72	0.81	0.58
K65M	CM023737	-	-	0	0	0	0.61	-	0.72	0.74	0.45	0.66	0.5
R203K	CM023738	-	-	0	0	0	0.6	0.74	0.59	0.67	0.41	0.46	0.55
Y690D	CM023739	-	-	0	0	0	0.63	0.66	0.55	0.67	0.76	0.46	0.72
P871R	-	rs35761929	0.0529	20/225/2259	9/255/40611	18/590/5895	51%3	0.66	0.77	0.67	0.71	0.53	0.81
H908Q	CM023741	-	-	0	0	0	0.83	-	0.89	0.67	0.79	0.79	0.71
L921P	CM023742	-	-	0	0	0	0.65	0.48	0.59	0.67	0.76	0.77	0.77
R1213Q	CM023743	rs138007561	unknown	³1 carrier	0/5/333632	0/3/6500	0.61	-	0.83	0.59	0.55	0.46	0.85
HGMD, Human Gene Mutation Database at http://www.hgmd.cf.ac.uk/
dbSNP, NCBI GenBank SNP database at http://www.ncbi.nlm.nih.gov/snp
MAF, minor allele frequency in the current default global population - 1000 Genomes phase 1 genotype data from 1094 worldwide individuals, released in the May 2011 dataset.
1000 Genomes project browser at http://browser.1000genomes.org/
ExAC, Exome Aggregation Consortium, link http://exac.broadinstitute.org/
ESP, NHLBI Exome Sequencing Project, link http://evs.gs.washington.edu/EVS/; EA - European Americans; AA - Afican Americans
xx/yy/zzzz means genotype frequencies: xx represents the number of homozygotes for the variant allele, yy are heterozygotes and zzzz homozygotes for the wild type allele
1East Asia
2Europe except for Finland (0/0/4326 in East Asia)
Percentages typed in bold indicate reliability of pathogenicity prediction in pathogenic mutations. Likely non-patogenic mutations are lightfaced.
3Despite the in silico prediction as pathogenic this mutation is classified as benign in GenBank dbSNP and ClinVar databases and it is not included in the Human Gene Mutation Database
